# Supplementary material for: Research on germplasm diversity of Amomum villosum. Lour in genuine producing area
Source: PLoS One. 2022 Aug 31;17(8):e0268246. doi: 10.1371/journal.pone.0268246 (PMC9432772; doi:10.1371/journal.pone.0268246)
Supplement: S1 Data — (XLSX) [file pone.0268246.s001.xlsx]

## Sheet: Sheet1
Relative contents of chemical components in volatile oil of different populations
	Camphene	Myrcene	Limonene	Camphor	Borneol	Bornyl Acetate	α-Copaene	β-Elemene	Germacrene-D	Compound 10	Compound11
S1	0.79	0	3.08	8.56	7.09	76.13	1.64	0	0	1.94	0.78
S2	0	0	2.11	9.85	7.33	76.02	1.23	0	0	3.45	0
S3	1.04	0	2.96	9.77	6.06	76.72	1.19	0	0	2.26	0
S4	0	0	0.97	4.23	9.11	79.04	1.32	0	0	5.33	0
S5	0	0	1.33	2.29	10.67	79.67	0	0	0	6.04	0
S6	0	0	1.12	13.41	5.16	73.05	0	1.26	0	6	0
S7	0	0	1.63	10.77	6.32	76.58	1.55	0	0	3.15	0
S8	1.26	0.75	3.62	11.68	5.53	72.98	1.18	0	0	2.99	0
S9	0	0	1.25	9.87	7.54	75.9	1.45	0	0.79	2.41	0.8
S10	0	0	1.28	8.46	8.84	76.25	1.46	0	0.8	2.91	0
S11	0	0	0	6.45	8	78.81	1.63	0	0	4.27	0.84
S12	0	0	2.82	12.24	6.87	74.54	0.95	0	0	2.58	0
S13	0.89	0	3.11	7.11	5.94	78.81	0.89	0	0	3.25	0
S14	0	0	0	4.28	6.81	83.93	1.43	0	0	3.55	0
Compound 10: (1S,2E,6E,10R)-3,7,11,11-Tetramethylbicyclo[8.1.0]undeca-2,6-diene; Compound 11: 1-Isopropyl-4,7-dimethyl-1,2,3,5,6,8a-hexahydronaphthalene

## Sheet: Sheet2
S1	Peak	RT	Peak area	Percentage of peak area	Peak height	Maximum Y	Compound	Symmetry factor	FWHM
	1	5.186	1.53442e+06	1.04	331300	331470	Camphene	0.41	0.084
	2	7.19	5.94303e+06	4.04	2.17822e+06	2178338	Limonene	0.37	0.039
	3	10.578	1.65468e+07	11.24	4.67478e+06	4674872	Camphor	0.24	0.055
	4	11.316	1.37007e+07	9.31	3.60551e+06	3606630	(-)-Borneol	0.24	0.061
	5	15.368	1.4717e+08	100	1.93367e+07	19337044	(-)-Bornyl Acetate	0.06	0.126
	6	18.037	3.16395e+06	2.15	1.13482e+06	1135279	.alfa.-Copaene	0.68	0.044
	7	21.683	3.74706e+06	2.55	1.22291e+06	1224728	(1S,2E,6E,10R)-3,7,11,11-Tetramethylbicyclo[8.1.0]undeca-2,6-diene	0.62	0.047
	8	22.507	1.52108e+06	1.03	397254	398112	1-Isopropyl-4,7-dimethyl-1,2,3,5,6,8a-hexahydronaphthalene	1.08	0.063
S2	Peak	RT	Peak area	Percentage of peak area	Peak height	Maximum Y	Compound	Symmetry factor	FWHM
	1	7.184	4.0016e+06	2.78	1.52177e+06	1521945	Limonene	0.47	0.037
	2	10.584	1.86755e+07	12.96	5.0188e+06	5018916	Camphor	0.19	0.058
	3	11.316	1.38878e+07	9.64	3.58563e+06	3585877	(-)-Borneol	0.21	0.062
	4	15.356	1.44125e+08	100	1.97074e+07	19707624	(-)-Bornyl Acetate	0.09	0.119
	5	18.03	2.34075e+06	1.62	824402	825182	.alfa.-Copaene	0.7	0.044
	6	21.695	6.55875e+06	4.55	2.09028e+06	2103346	(1S,2E,6E,10R)-3,7,11,11-Tetramethylbicyclo[8.1.0]undeca-2,6-diene	0.44	0.049
S3	Peak	RT	Peak area	Percentage of peak area	Peak height	Maximum Y	Compound	Symmetry factor	FWHM
	1	5.186	2.02099e+06	1.35	430114	430250	Camphene	0.43	0.088
	2	7.184	5769138	3.86	2.08087e+06	2081077	Limonene	0.48	0.039
	3	10.584	1.90531e+07	12.74	5.03734e+06	5037450	Camphor	0.19	0.06
	4	11.304	1.1813e+07	7.9	3.29254e+06	3293073	(-)-Borneol	0.28	0.057
	5	15.362	1.49543e+08	100	2.03259e+07	20325996	(-)-Bornyl Acetate	0.07	0.119
	6	18.024	2.31074e+06	1.55	828599	828670	.alfa.-Copaene	0.91	0.044
	7	21.677	4.41195e+06	2.95	1.40072e+06	1401422	(1S,2E,6E,10R)-3,7,11,11-Tetramethylbicyclo[8.1.0]undeca-2,6-diene	0.74	0.049
S4	Peak	RT	Peak area	Percentage of peak area	Peak height	Maximum Y	Compound	Symmetry factor	FWHM
	1	7.178	1.93631e+06	1.23	733375	733504	Limonene	0.57	0.038
	2	10.547	8.45186e+06	5.35	2.83822e+06	2838309	Camphor	0.37	0.047
	3	11.328	1.82177e+07	11.53	4.30632e+06	4306561	(-)-Borneol	0.19	0.067
	4	15.368	1.57999e+08	100	2.05876e+07	20587664	(-)-Bornyl Acetate	0.08	0.124
	5	18.03	2.63654e+06	1.67	923045	923164	.alfa.-Copaene	0.74	0.045
	6	21.707	1.06458e+07	6.74	3.13844e+06	3138524	(1S,2E,6E,10R)-3,7,11,11-Tetramethylbicyclo[8.1.0]undeca-2,6-diene	0.39	0.052
S5	Peak	RT	Peak area	Percentage of peak area	Peak height	Maximum Y	Compound	Symmetry factor	FWHM
	1	7.178	2.62115e+06	1.67	1.00164e+06	1001755	Limonene	0.57	0.037
	2	10.529	4.52015e+06	2.87	1.68186e+06	1681920	Camphor	0.53	0.042
	3	11.334	2.10606e+07	13.39	4.75829e+06	4758648	(-)-Borneol	0.18	0.071
	4	15.368	1.57251e+08	100	2.11804e+07	21180438	(-)-Bornyl Acetate	0.06	0.122
	5	21.707	1.19147e+07	7.58	3.46869e+06	3468920	(1S,2E,6E,10R)-3,7,11,11-Tetramethylbicyclo[8.1.0]undeca-2,6-diene	0.43	0.054
S6	Peak	RT	Peak area	Percentage of peak area	Peak height	Maximum Y	Compound	Symmetry factor	FWHM
	1	7.178	2.05244e+06	1.53	792146	792230	Limonene	0.62	0.037
	2	10.596	2.4657e+07	18.36	6.01569e+06	6015759	Camphor	0.19	0.065
	3	11.297	9.47644e+06	7.06	2.81914e+06	2819485	(-)-Borneol	0.27	0.053
	4	15.349	1.34322e+08	100	1.88879e+07	18888096	(-)-Bornyl Acetate	0.08	0.116
	5	18.553	2.32966e+06	1.73	855300	855462	.BETA.ELEMENE	0.7	0.043
	6	21.707	1.10466e+07	8.22	3.26312e+06	3264120	(1S,2E,6E,10R)-3,7,11,11-Tetramethylbicyclo[8.1.0]undeca-2,6-diene	0.41	0.052
S7	Peak	RT	Peak area	Percentage of peak area	Peak height	Maximum Y	Compound	Symmetry factor	FWHM
	1	7.184	3.20993e+06	2.13	1.18335e+06	1183431	Limonene	0.42	0.038
	2	10.584	2.11464e+07	14.06	5.41204e+06	5412094	Camphor	0.25	0.062
	3	11.31	1.24163e+07	8.25	3.36087e+06	3361668	(-)-Borneol	0.22	0.059
	4	15.362	1.50444e+08	100	2.0066e+07	20066724	(-)-Bornyl Acetate	0.07	0.123
	5	18.03	3.04998e+06	2.03	1.11201e+06	1112171	.alfa.-Copaene	0.74	0.043
	6	21.689	6.19125e+06	4.12	2.00268e+06	2002804	(1S,2E,6E,10R)-3,7,11,11-Tetramethylbicyclo[8.1.0]undeca-2,6-diene	0.53	0.048
S8	Peak	RT	Peak area	Percentage of peak area	Peak height	Maximum Y	Compound	Symmetry factor	FWHM
	1	5.186	2.40744e+06	1.73	524613	524730	Camphene	0.42	0.086
	2	6.206	1.43256e+06	1.03	526444	526636	Myrcene	0.56	0.037
	3	7.19	6.88361e+06	4.96	2.45685e+06	2456919	Limonene	0.36	0.039
	4	10.59	2.22183e+07	16	5.6823e+06	5682381	Camphor	0.18	0.062
	5	11.298	1.05301e+07	7.58	2.99892e+06	2999227	(-)-Borneol	0.3	0.056
	6	15.349	1.389e+08	100	1.94406e+07	19440792	(-)-Bornyl Acetate	0.09	0.116
	7	18.024	2.24411e+06	1.62	807145	807192	.alfa.-Copaene	0.86	0.043
	8	21.683	5.69668e+06	4.1	1.82605e+06	1826149	(1S,2E,6E,10R)-3,7,11,11-Tetramethylbicyclo[8.1.0]undeca-2,6-diene	0.63	0.048
S9	Peak	RT	Peak area	Percentage of peak area	Peak height	Maximum Y	Compound	Symmetry factor	FWHM
	1	7.178	1611896	1.65	612891	612947	Limonene	0.55	0.038
	2	10.56	1.2685e+07	13	3.76924e+06	3769285	Camphor	0.34	0.053
	3	11.291	9.69065e+06	9.93	2.82736e+06	2827869	(-)-Borneol	0.34	0.054
	4	15.313	9.75572e+07	100	1.5886e+07	15886326	(-)-Bornyl Acetate	0.11	0.098
	5	18.024	1.86074e+06	1.91	669693	669848	.alfa.-Copaene	0.74	0.044
	6	21.197	1.01745e+06	1.04	348302	348743	Germacrene-D	0.84	0.046
	7	21.67	3.09949e+06	3.18	1.04277e+06	1043284	(1S,2E,6E,10R)-3,7,11,11-Tetramethylbicyclo[8.1.0]undeca-2,6-diene	0.75	0.045
	8	22.494	1.02072e+06	1.05	244050	244402	1-Isopropyl-4,7-dimethyl-1,2,3,5,6,8a-hexahydronaphthalene	1.41	0.069
S10	Peak	RT	Peak area	Percentage of peak area	Peak height	Maximum Y	Compound	Symmetry factor	FWHM
	1	7.178	2.36847e+06	1.68	899789	899864	Limonene	0.53	0.037
	2	10.572	1.56344e+07	11.09	4.42115e+06	4421192	Camphor	0.25	0.057
	3	11.322	1.63506e+07	11.59	4.04151e+06	4042233	(-)-Borneol	0.2	0.065
	4	15.356	1.41038e+08	100	1.93211e+07	19321512	(-)-Bornyl Acetate	0.06	0.119
	5	18.024	2.71454e+06	1.92	973020	973115	.alfa.-Copaene	0.92	0.044
	6	21.197	1.47901e+06	1.05	509403	510077	Germacrene-D	0.97	0.045
	7	21.683	5.39016e+06	3.82	1.69678e+06	1697453	(1S,2E,6E,10R)-3,7,11,11-Tetramethylbicyclo[8.1.0]undeca-2,6-diene	0.63	0.049
S11	Peak	RT	Peak area	Percentage of peak area	Peak height	Maximum Y	Compound	Symmetry factor	FWHM
	1	10.56	1.21244e+07	8.19	3.71307e+06	3713113	Camphor	0.3	0.052
	2	11.316	1.50242e+07	10.15	3.78078e+06	3780922	(-)-Borneol	0.22	0.063
	3	15.356	1.47993e+08	100	2.01315e+07	20131636	(-)-Bornyl Acetate	0.09	0.119
	4	18.03	3.06752e+06	2.07	1.11105e+06	1111242	.alfa.-Copaene	0.69	0.043
	5	21.695	8.02523e+06	5.42	2.46903e+06	2469082	(1S,2E,6E,10R)-3,7,11,11-Tetramethylbicyclo[8.1.0]undeca-2,6-diene	0.46	0.051
	6	22.5	1.56478e+06	1.06	426175	426183	1-Isopropyl-4,7-dimethyl-1,2,3,5,6,8a-hexahydronaphthalene	1.1	0.059
S12	Peak	RT	Peak area	Percentage of peak area	Peak height	Maximum Y	Compound	Symmetry factor	FWHM
	1	7.184	5.33871e+06	3.78	1.94731e+06	1947416	Limonene	0.44	0.038
	2	10.591	2.31638e+07	16.42	5.79251e+06	5792707	Camphor	0.19	0.063
	3	11.31	1.3013e+07	9.22	3.47446e+06	3474876	(-)-Borneol	0.22	0.059
	4	15.35	1.41084e+08	100	1.96313e+07	19631396	(-)-Bornyl Acetate	0.09	0.117
	5	18.024	1.80746e+06	1.28	639233	639324	.alfa.-Copaene	0.78	0.044
	6	21.683	4877978	3.46	1.59226e+06	1592323	(1S,2E,6E,10R)-3,7,11,11-Tetramethylbicyclo[8.1.0]undeca-2,6-diene	0.53	0.047
S13	Peak	RT	Peak area	Percentage of peak area	Peak height	Maximum Y	Compound	Symmetry factor	FWHM
	1	5.186	1676735	1.13	364113	364221	Camphene	0.41	0.087
	2	7.184	5.83761e+06	3.94	2.11768e+06	2117823	Limonene	0.44	0.039
	3	10.56	1.33534e+07	9.02	3.89759e+06	3897657	Camphor	0.33	0.054
	4	11.298	1.11662e+07	7.54	3.15154e+06	3151935	(-)-Borneol	0.3	0.056
	5	15.356	1.48024e+08	100	1.96853e+07	19685404	(-)-Bornyl Acetate	0.09	0.12
	6	18.024	1.67529e+06	1.13	618317	618881	.alfa.-Copaene	0.75	0.043
	7	21.683	6.09548e+06	4.12	1.94317e+06	1943213	(1S,2E,6E,10R)-3,7,11,11-Tetramethylbicyclo[8.1.0]undeca-2,6-diene	0.61	0.049
S14	Peak	RT	Peak area	Percentage of peak area	Peak height	Maximum Y	Compound	Symmetry factor	FWHM
	1	10.541	7.04653e+06	5.1	2.44668e+06	2446722	Camphor	0.39	0.045
	2	11.298	1.12132e+07	8.12	3.13796e+06	3138179	(-)-Borneol	0.3	0.057
	3	15.35	1.38041e+08	100	1.93887e+07	19388770	(-)-Bornyl Acetate	0.08	0.114
	4	18.024	2.3402e+06	1.7	832744	832850	.alfa.-Copaene	0.78	0.043
	5	21.683	5.84441e+06	4.23	1.88452e+06	1885118	(1S,2E,6E,10R)-3,7,11,11-Tetramethylbicyclo[8.1.0]undeca-2,6-diene	0.58	0.048
