# Supplementary material for: Research on germplasm diversity of Amomum villosum. Lour in genuine producing area
Source: PLoS One. 2022 Aug 31;17(8):e0268246. doi: 10.1371/journal.pone.0268246 (PMC9432772; doi:10.1371/journal.pone.0268246)
Supplement: S2 Data — (XLSX) [file pone.0268246.s002.xlsx]

## Sheet: Sheet1
Population	Fresh weight of 100 fruits(g)	Dry weight of 100 fruits(g)	Fresh weight of seed mass(g)	Dry weight of seed mass(g)	Fresh weight of 1000 seeds(g)	Dry weight of 1000 seeds(g)	Drying rate of fruits(%)	Transverse diameter(mm)	Longitudinal diameter(mm)	Transverse longitudinal diameter ratio	Content of volatile oil(%)	Contents of bornyl acetates(%)	Peak1	Peak2	Peak3	Peak4	Peak5	Peak6
S1	275.83	75.29	1.29	0.62	32.53	12.73	27.33	12.41	14.61	0.85	3.88	2.83	3.08	8.56	7.09	76.13	1.64	1.94
S2	255.3	80.06	1.4	0.72	27.54	13.36	31.3633	12.39	14.09	0.88	3	1.6	2.11	9.85	7.33	76.02	1.23	3.45
S3	211.01	66.04	1	0.55	37.65	15.05	31.3167	10.98	14.57	0.75	3.49	2.61	2.96	9.77	6.06	76.72	1.19	2.26
S4	245.92	59.89	1.15	0.49	28.23	13.04	24.3833	12.4	14.27	0.87	3.36	1.95	0.97	4.23	9.11	79.04	1.32	5.33
S5	266.27	78.37	1.51	0.7	27.39	12.61	29.4767	11.55	16.68	0.69	3.58	2.14	1.33	2.29	10.67	79.67	0	6.04
S6	213.82	67.45	1.31	0.6	20.19	9.2	31.5533	11.66	14.61	0.8	3.26	2.06	1.12	13.41	5.16	73.05	0	6
S7	189.65	59.09	1.01	0.47	29.85	11.88	31.2067	11.85	13.86	0.85	3.37	1.98	1.63	10.77	6.32	76.58	1.55	3.15
S8	241.38	76.31	1.4	0.67	28.59	13.95	31.64	11.73	13.84	0.85	3.03	2.62	3.62	11.68	5.53	72.98	1.18	2.99
S9	266.73	78.31	1.37	0.71	26.86	14.03	29.37	11.98	14.27	0.84	3	1.57	1.25	9.87	7.54	75.9	1.45	2.41
S10	251.46	77.63	1.45	0.72	30.79	14.78	30.89	11.18	13.51	0.83	3.14	2.9	1.28	8.46	8.84	76.25	1.46	2.91
S11	205.07	58.49	1.1	0.44	31.82	11.37	28.5567	11.25	13.55	0.83	3.34	2.35	0	6.45	8	78.81	1.63	4.27
S12	228.87	63.94	1.2	0.52	36.21	15.4	27.94	11.31	15.58	0.73	3.8	3.04	2.82	12.24	6.87	74.54	0.95	2.58
S13	236.67	67.79	1.31	0.59	34.24	12.38	28.6467	12.91	14.84	0.87	3.17	2.25	3.11	7.11	5.94	78.81	0.89	3.25
S14	238.84	68.67	1.19	0.58	35.21	13.25	28.7533	12.59	14.36	0.88	2.68	1.9	0	4.28	6.81	83.93	1.43	3.55
min	189.65	58.49	1	0.44	20.19	9.2	24.3833	10.98	13.51	0.69	2.68	1.57	0	2.29	5.16	72.98	0	1.94
max	275.83	80.06	1.51	0.72	37.65	15.4	31.64	12.91	16.68	0.88	3.88	3.04	3.62	13.41	10.67	83.93	1.64	6.04
max-min	86.18	21.57	0.51	0.28	17.46	6.2	7.2567	1.93	3.17	0.19	1.2	1.47	3.62	11.12	5.51	10.95	1.64	4.1
Isotropization
S1	1	0.77886	0.568627	0.642857	0.706758	0.569355	0.406066	0.740933	0.347003	0.842105	1	0.857143	0.850829	0.563849	0.350272	0.287671	1	0
S2	0.761778	1	0.784314	1	0.420962	0.670968	0.96187	0.73057	0.182965	1	0.266667	0.0204082	0.582873	0.679856	0.393829	0.277626	0.75	0.368293
S3	0.247853	0.350023	0	0.392857	1	0.943548	0.955448	0	0.334385	0.315789	0.675	0.707483	0.81768	0.672662	0.163339	0.341553	0.72561	0.0780488
S4	0.652936	0.064905	0.294118	0.178571	0.460481	0.619355	0	0.735751	0.239748	0.947368	0.566667	0.258503	0.267956	0.17446	0.716878	0.553425	0.804878	0.826829
S5	0.889069	0.92165	1	0.928571	0.412371	0.55	0.701889	0.295337	1	0	0.75	0.387755	0.367403	0	1	0.610959	0	1
S6	0.28046	0.415392	0.607843	0.571429	0	0	0.988052	0.352332	0.347003	0.578947	0.483333	0.333333	0.309392	1	0	0.00639269	0	0.990244
S7	0	0.0278164	0.0196078	0.107143	0.553265	0.432258	0.94029	0.450777	0.11041	0.842105	0.575	0.278912	0.450276	0.76259	0.210526	0.328767	0.945122	0.295122
S8	0.600255	0.826147	0.784314	0.821429	0.4811	0.766129	1	0.388601	0.104101	0.842105	0.291667	0.714286	1	0.844424	0.0671506	0	0.719512	0.256098
S9	0.894407	0.918869	0.72549	0.964286	0.382016	0.779032	0.687186	0.518135	0.239748	0.789474	0.266667	0	0.345304	0.681655	0.431942	0.266667	0.884146	0.114634
S10	0.71722	0.887344	0.882353	1	0.607102	0.9	0.896647	0.103627	0	0.736842	0.383333	0.904762	0.353591	0.554856	0.667877	0.29863	0.890244	0.236585
S11	0.178928	0	0.196078	0	0.666094	0.35	0.57511	0.139896	0.0126183	0.736842	0.55	0.530612	0	0.374101	0.515426	0.53242	0.993902	0.568293
S12	0.455094	0.252666	0.392157	0.285714	0.917526	1	0.490126	0.170984	0.652997	0.210526	0.933333	1	0.779006	0.894784	0.310345	0.142466	0.579268	0.156098
S13	0.545602	0.431154	0.607843	0.535714	0.804696	0.512903	0.587512	1	0.419558	0.947368	0.408333	0.462585	0.859116	0.433453	0.141561	0.53242	0.542683	0.319512
S14	0.570782	0.471952	0.372549	0.5	0.860252	0.653226	0.602202	0.834197	0.268139	1	0	0.22449	0	0.178957	0.299456	1	0.871951	0.392683
Normalisation	7.79438	7.34678	7.23529	7.92857	8.27262	8.74677	9.7924	6.46114	4.25868	9.78947	7.15	6.68027	6.98343	7.81565	5.2686	5.179	9.70732	5.60244
S1	0.128298	0.106014	0.0785908	0.0810811	0.0854334	0.0650931	0.0414675	0.114675	0.0814815	0.0860215	0.13986	0.12831	0.121835	0.0721436	0.0664829	0.0555458	0.103015	0
S2	0.0977342	0.136114	0.108401	0.126126	0.0508862	0.0767103	0.0982262	0.113071	0.042963	0.102151	0.037296	0.00305499	0.0834652	0.0869865	0.0747503	0.0536061	0.0772613	0.0657379
S3	0.031799	0.0476431	0	0.0495495	0.120881	0.107874	0.0975704	0	0.0785185	0.0322581	0.0944056	0.105906	0.117089	0.086066	0.0310024	0.0659496	0.0747487	0.0139312
S4	0.08377	0.00883448	0.0406504	0.0225225	0.0556633	0.0708095	0	0.113873	0.0562963	0.0967742	0.0792541	0.0386965	0.0383703	0.0223219	0.136066	0.106859	0.0829146	0.147584
S5	0.114065	0.12545	0.138211	0.117117	0.0498477	0.0628803	0.071677	0.0457097	0.234815	0	0.104895	0.0580448	0.0526108	0	0.189804	0.117969	0	0.178494
S6	0.0359823	0.0565407	0.0840108	0.0720721	0	0	0.1009	0.0545309	0.0814815	0.0591398	0.0675991	0.0498982	0.0443038	0.127948	0	0.00123435	0	0.176752
S7	0	0.00378621	0.00271003	0.0135135	0.066879	0.0494191	0.0960224	0.0697674	0.0259259	0.0860215	0.0804196	0.0417515	0.0644778	0.0975722	0.0399587	0.0634809	0.0973618	0.0526774
S8	0.0770113	0.11245	0.108401	0.103604	0.0581556	0.0875899	0.10212	0.0601443	0.0244444	0.0860215	0.0407925	0.106925	0.143196	0.108043	0.0127454	0	0.0741206	0.0457118
S9	0.11475	0.125071	0.100271	0.121622	0.0461783	0.0890651	0.0701754	0.0801925	0.0562963	0.0806452	0.037296	0	0.0494462	0.0872167	0.0819842	0.05149	0.0910804	0.0204615
S10	0.0920175	0.12078	0.121951	0.126126	0.0733869	0.102895	0.0915656	0.0160385	0	0.0752688	0.0536131	0.135438	0.0506329	0.070993	0.126765	0.0576618	0.0917085	0.042229
S11	0.022956	0	0.0271003	0	0.0805179	0.0400148	0.0587302	0.021652	0.00296296	0.0752688	0.0769231	0.0794297	0	0.0478656	0.0978298	0.102804	0.102387	0.101437
S12	0.0583874	0.0343914	0.0542005	0.036036	0.110911	0.114328	0.0500517	0.0264635	0.153333	0.0215054	0.130536	0.149695	0.111551	0.114486	0.0589046	0.0275084	0.0596734	0.0278624
S13	0.0699994	0.0586862	0.0840108	0.0675676	0.0972722	0.0586391	0.0599968	0.154771	0.0985185	0.0967742	0.0571096	0.0692464	0.123022	0.0554597	0.0268688	0.102804	0.0559045	0.0570309
S14	0.0732299	0.0642393	0.0514905	0.0630631	0.103988	0.0746819	0.0614969	0.12911	0.062963	0.102151	0	0.0336049	0	0.0228973	0.0568378	0.193088	0.0898241	0.0700914
Exponent ln
S1	-2.0534	-2.24419	-2.5435	-2.51231	-2.46002	-2.73194	-3.18285	-2.16565	-2.50738	-2.45316	-1.96711	-2.05331	-2.10508	-2.6291	-2.71081	-2.89055	-2.27288	#NUM!
S2	-2.3255	-1.99426	-2.22192	-2.07047	-2.97816	-2.56772	-2.32048	-2.17974	-3.14742	-2.28131	-3.28887	-5.79098	-2.48333	-2.442	-2.5936	-2.92609	-2.56056	-2.72208
S3	-3.44832	-3.04402	#NUM!	-3.00478	-2.11295	-2.22679	-2.32718	#NUM!	-2.54442	-3.43399	-2.36015	-2.2452	-2.14482	-2.45264	-3.47369	-2.71886	-2.59362	-4.27362
S4	-2.47968	-4.72909	-3.20275	-3.79324	-2.88844	-2.64776	#NUM!	-2.17267	-2.87713	-2.33537	-2.5351	-3.25201	-3.26047	-3.80219	-1.99461	-2.23624	-2.48994	-1.91336
S5	-2.17098	-2.07585	-1.97897	-2.14458	-2.99878	-2.76652	-2.63559	-3.08544	-1.44896	#NUM!	-2.25479	-2.84654	-2.94483	#NUM!	-1.66177	-2.13734	#NUM!	-1.7232
S6	-3.32473	-2.8728	-2.47681	-2.63009	#NUM!	#NUM!	-2.29363	-2.90899	-2.50738	-2.82785	-2.69416	-2.99777	-3.11668	-2.05613	#NUM!	-6.69721	#NUM!	-1.73301
S7	#NUM!	-5.57639	-5.9108	-4.30407	-2.70487	-3.00742	-2.34317	-2.66259	-3.65251	-2.45316	-2.5205	-3.17602	-2.74143	-2.32716	-3.21991	-2.75702	-2.32932	-2.94357
S8	-2.5638	-2.18524	-2.22192	-2.26718	-2.84463	-2.43509	-2.28161	-2.81101	-3.71135	-2.45316	-3.19926	-2.23563	-1.94354	-2.22523	-4.36258	#NUM!	-2.60206	-3.0854
S9	-2.165	-2.07887	-2.29988	-2.10684	-3.07524	-2.41839	-2.65676	-2.52333	-2.87713	-2.5177	-3.28887	#NUM!	-3.00687	-2.43936	-2.50123	-2.96637	-2.39601	-3.88921
S10	-2.38578	-2.11378	-2.10413	-2.07047	-2.61201	-2.27405	-2.3907	-4.13276	#NUM!	-2.58669	-2.92596	-1.99924	-2.98315	-2.64517	-2.06542	-2.85316	-2.38914	-3.16465
S11	-3.77418	#NUM!	-3.60821	#NUM!	-2.51928	-3.21851	-2.8348	-3.83266	-5.82157	-2.58669	-2.56495	-2.53288	#NUM!	-3.03936	-2.32453	-2.27493	-2.279	-2.28832
S12	-2.84065	-3.36995	-2.91506	-3.32324	-2.19903	-2.16868	-2.9947	-3.63199	-1.87514	-3.83945	-2.03611	-1.89916	-2.19328	-2.1673	-2.83184	-3.59326	-2.81887	-3.58048
S13	-2.65927	-2.83555	-2.47681	-2.69463	-2.33024	-2.83635	-2.81346	-1.86581	-2.31751	-2.33537	-2.86278	-2.67008	-2.09539	-2.8921	-3.61679	-2.27493	-2.88411	-2.86416
S14	-2.61415	-2.74514	-2.96636	-2.76362	-2.26348	-2.59452	-2.78877	-2.04709	-2.76521	-2.28131	#NUM!	-3.39308	#NUM!	-3.77674	-2.86755	-1.64461	-2.4099	-2.65795
R*ln
S1	-0.263447	-0.237915	-0.199896	-0.2037	-0.210168	-0.17783	-0.131985	-0.248347	-0.204305	-0.211024	-0.275121	-0.263459	-0.256474	-0.189672	-0.180223	-0.160558	-0.234141	0
S2	-0.227281	-0.271447	-0.240858	-0.261141	-0.151547	-0.196971	-0.227932	-0.246466	-0.135222	-0.233037	-0.122662	-0.0176914	-0.207271	-0.212421	-0.193872	-0.156856	-0.197832	-0.178944
S3	-0.109653	-0.145026	0	-0.148886	-0.255415	-0.240213	-0.227064	0	-0.199784	-0.110774	-0.222812	-0.237781	-0.251134	-0.211089	-0.107693	-0.179308	-0.19387	-0.0595368
S4	-0.207723	-0.0417791	-0.130193	-0.0854333	-0.16078	-0.187487	0	-0.247409	-0.161972	-0.226004	-0.200917	-0.125841	-0.125105	-0.0848722	-0.271399	-0.238963	-0.206453	-0.282381
S5	-0.247634	-0.260415	-0.273516	-0.251167	-0.149482	-0.17396	-0.188911	-0.141035	-0.340237	0	-0.236517	-0.165227	-0.15493	0	-0.315409	-0.252139	0	-0.307581
S6	-0.119631	-0.16243	-0.208079	-0.189556	0	0	-0.231427	-0.15863	-0.204305	-0.167239	-0.182123	-0.149583	-0.138081	-0.263078	0	-0.0082667	0	-0.306313
S7	0	-0.0211134	-0.0160184	-0.058163	-0.180899	-0.148624	-0.224997	-0.185762	-0.0946948	-0.211024	-0.202697	-0.132604	-0.176762	-0.227066	-0.128663	-0.175018	-0.226787	-0.15506
S8	-0.197442	-0.245731	-0.240858	-0.234888	-0.165431	-0.213289	-0.232998	-0.169066	-0.0907219	-0.211024	-0.130506	-0.239044	-0.278307	-0.24042	-0.055603	0	-0.192866	-0.141039
S9	-0.248434	-0.260007	-0.230611	-0.256237	-0.14201	-0.215394	-0.186439	-0.202352	-0.161972	-0.20304	-0.122662	0	-0.148678	-0.212753	-0.205061	-0.152738	-0.21823	-0.079579
S10	-0.219533	-0.255303	-0.256602	-0.261141	-0.191687	-0.233988	-0.218906	-0.0662833	0	-0.194697	-0.15687	-0.270773	-0.151046	-0.187789	-0.261823	-0.164518	-0.219105	-0.13364
S11	-0.08664	0	-0.0977835	0	-0.202847	-0.128788	-0.166489	-0.0829846	-0.0172491	-0.194697	-0.197304	-0.201186	0	-0.145481	-0.227408	-0.233872	-0.233339	-0.23212
S12	-0.165859	-0.115897	-0.157998	-0.119756	-0.243896	-0.247941	-0.14989	-0.0961152	-0.287522	-0.0825689	-0.265785	-0.284294	-0.244661	-0.248126	-0.166808	-0.0988449	-0.168211	-0.0997608
S13	-0.186147	-0.166408	-0.208079	-0.182069	-0.226668	-0.166321	-0.168799	-0.288773	-0.228318	-0.226004	-0.163492	-0.184894	-0.257779	-0.160395	-0.0971787	-0.233872	-0.161235	-0.163346
S14	-0.191434	-0.176346	-0.152739	-0.174282	-0.235375	-0.193764	-0.171501	-0.2643	-0.174106	-0.233037	0	-0.114024	0	-0.0864769	-0.162985	-0.317554	-0.216467	-0.1863
Summation	-2.47086	-2.35982	-2.41323	-2.42642	-2.5162	-2.52457	-2.52734	-2.39752	-2.30041	-2.50417	-2.47947	-2.3864	-2.39023	-2.46964	-2.37413	-2.37251	-2.46854	-2.3256
0.378923	0.936265	0.894189	0.914429	0.919427	0.953448	0.956618	0.957666	0.908477	0.871678	0.948888	0.939527	0.904263	0.905714	0.935804	0.899612	0.898998	0.935386	0.881223	Ej
1-Ej	0.0637348	0.105811	0.0855707	0.080573	0.0465516	0.0433823	0.0423339	0.0915234	0.128322	0.0511119	0.0604726	0.0957371	0.0942865	0.0641962	0.100388	0.101002	0.0646143	0.118777
1.43839	0.0443099	0.073562	0.0594907	0.0560162	0.0323637	0.0301603	0.0294315	0.0636291	0.0892126	0.0355342	0.0420419	0.0665586	0.0655501	0.0446307	0.0697921	0.0702188	0.0449213	0.0825764	wj
Z
S1	0.00568484	0.00779858	0.00467542	0.00454185	0.00276494	0.00196323	0.00122045	0.00729669	0.00726917	0.0030567	0.00587999	0.00854011	0.00798633	0.00321982	0.00463998	0.00390036	0.00462757	0
S2	0.00433059	0.0100128	0.00644886	0.0070651	0.00164687	0.00231361	0.00289094	0.00719463	0.00383284	0.00362984	0.001568	0.000203336	0.00547115	0.00388227	0.00521697	0.00376415	0.00347068	0.0054284
S3	0.00140901	0.00350472	0	0.00277558	0.00391215	0.00325351	0.00287164	0	0.00700484	0.00114626	0.00396899	0.00704898	0.00767517	0.00384118	0.00216372	0.0046309	0.00335781	0.00115039
S4	0.00371184	0.000649882	0.00241832	0.00126163	0.00180147	0.00213564	0	0.00724566	0.00502234	0.00343879	0.00333199	0.00257559	0.00251517	0.000996243	0.00949634	0.00750354	0.00372463	0.0121869
S5	0.00505422	0.00922832	0.00822229	0.00656045	0.00161326	0.00189649	0.00210956	0.00290847	0.0209484	0	0.00440999	0.00386338	0.00344864	0	0.0132468	0.00828361	0	0.0147394
S6	0.00159437	0.00415925	0.00499786	0.0040372	0	0	0.00296964	0.00346975	0.00726917	0.00210148	0.00284199	0.00332115	0.00290412	0.00571042	0	8.66746e-05	0	0.0145956
S7	0	0.000278521	0.000161221	0.000756975	0.00216445	0.0014905	0.00282608	0.00443924	0.00231292	0.0030567	0.00338099	0.00277892	0.00422653	0.00435471	0.0027888	0.00445755	0.00437362	0.00434991
S8	0.00341236	0.00827207	0.00644886	0.00580348	0.00188213	0.00264174	0.00300555	0.00382693	0.00218075	0.0030567	0.001715	0.00711676	0.00938653	0.00482202	0.00088953	0	0.00332959	0.00377471
S9	0.00508456	0.00920047	0.00596519	0.00681278	0.0014945	0.00268623	0.00206537	0.00510258	0.00502234	0.00286566	0.001568	0	0.0032412	0.00389254	0.00572184	0.00361557	0.00409145	0.00168963
S10	0.00407728	0.00888482	0.00725496	0.0070651	0.00237507	0.00310335	0.00269491	0.00102052	0	0.00267462	0.002254	0.00901456	0.00331899	0.00316846	0.00884722	0.00404894	0.00411967	0.00348712
S11	0.00101718	0	0.00161221	0	0.00260586	0.00120686	0.00172852	0.0013777	0.000264334	0.00267462	0.00323399	0.00528673	0	0.00213627	0.00682775	0.00721875	0.00459935	0.00837627
S12	0.00258714	0.0025299	0.00322443	0.0020186	0.0035895	0.00344817	0.0014731	0.00168385	0.0136793	0.000764176	0.00548799	0.00996346	0.00731216	0.0051096	0.00411107	0.0019316	0.00268061	0.00230078
S13	0.00310166	0.00431707	0.00499786	0.00378488	0.00314809	0.00176858	0.0017658	0.00984798	0.00878909	0.00343879	0.002401	0.00460895	0.00806412	0.0024752	0.00187523	0.00721875	0.0025113	0.0047094
S14	0.00324481	0.00472557	0.00306321	0.00353255	0.00336543	0.00225243	0.00180995	0.00821515	0.00561709	0.00362984	0	0.00223669	0	0.00102192	0.00396682	0.0135584	0.00403502	0.00578789
Z+	0.00568484	0.0100128	0.00822229	0.0070651	0.00391215	0.00344817	0.00300555	0.00984798	0.0209484	0.00362984	0.00587999	0.00996346	0.00938653	0.00571042	0.0132468	0.0135584	0.00462757	0.0147394
Z-	0	0	0	0	0	0	0	0	0	0	0	0	0	0	0	0	0	0		D+
S1	0	4.90286e-06	1.25803e-05	6.36679e-06	1.31608e-06	2.20504e-06	3.18657e-06	6.50908e-06	0.000187122	3.2848e-07	0	2.02593e-06	1.96056e-06	6.20313e-06	7.40771e-05	9.32774e-05	0	0.000217249	0.00061931	0.0248859
S2	1.83401e-06	0	3.14507e-06	0	5.1315e-06	1.28722e-06	1.31337e-08	7.04022e-06	0.000292944	0	1.85933e-05	9.526e-05	1.53302e-05	3.34216e-06	6.44779e-05	9.59269e-05	1.3384e-06	8.6694e-05	0.000692358	0.0263127
S3	1.82828e-05	4.23554e-05	6.76061e-05	1.84e-05	0	3.78904e-08	1.793e-08	9.69826e-05	0.000194424	6.16813e-06	3.65191e-06	8.4942e-06	2.92874e-06	3.49406e-06	0.000122834	7.96999e-05	1.61229e-06	0.00018466	0.00085165	0.029183
S4	3.89275e-06	8.76647e-05	3.36861e-05	3.36803e-05	4.45496e-06	1.72273e-06	9.03331e-06	6.77204e-06	0.000253641	3.64978e-08	6.49228e-06	5.45806e-05	4.72155e-05	2.22235e-05	1.40659e-05	3.66611e-05	8.15302e-07	6.51487e-06	0.000623153	0.024963
S5	3.97686e-07	6.15441e-07	0	2.54672e-07	5.2849e-06	2.4077e-06	8.0279e-07	4.81567e-05	0	1.31757e-05	2.16089e-06	3.72109e-05	3.52585e-05	3.26089e-05	0	2.78232e-05	2.14144e-05	0	0.000227572	0.0150855
S6	1.6732e-05	3.42644e-05	1.03969e-05	9.16818e-06	1.53049e-05	1.18899e-05	1.28946e-09	4.06817e-05	0.000187122	2.33586e-06	9.22941e-06	4.41202e-05	4.20216e-05	0	0.000175477	0.000181487	2.14144e-05	2.0678e-08	0.000801668	0.0283137
S7	3.23175e-05	9.47567e-05	6.49809e-05	3.97924e-05	3.05444e-06	3.83247e-06	3.22067e-08	2.92544e-05	0.000347283	3.2848e-07	6.24498e-06	5.16175e-05	2.66256e-05	1.83796e-06	0.00010937	8.28251e-05	6.44916e-08	0.000107941	0.00100216	0.0316569
S8	5.1642e-06	3.03023e-06	3.14507e-06	1.5917e-06	4.12096e-06	6.50324e-07	0	3.62529e-05	0.000352226	3.2848e-07	1.73472e-05	8.10371e-06	0	7.89259e-07	0.000152702	0.00018383	1.68474e-06	0.000120223	0.00089119	0.0298528
S9	3.60335e-07	6.59917e-07	5.0945e-06	6.36679e-08	5.84501e-06	5.80543e-07	8.83935e-07	2.25188e-05	0.000253641	5.83965e-07	1.85933e-05	9.92705e-05	3.7765e-05	3.30471e-06	5.66248e-05	9.88595e-05	2.87426e-07	0.000170295	0.000775232	0.027843
S10	2.58425e-06	1.27241e-06	9.35724e-07	0	2.3626e-06	1.18899e-07	9.64919e-08	7.7924e-05	0.000438837	9.12445e-07	1.31478e-05	9.00413e-07	3.6815e-05	6.46156e-06	1.93562e-05	9.04294e-05	2.57967e-07	0.000126613	0.000819025	0.0286186
S11	2.17871e-05	0.000100257	4.36931e-05	4.99156e-05	1.70639e-06	5.02347e-06	1.6308e-06	7.17456e-05	0.000427832	9.12445e-07	7.00129e-06	2.18718e-05	8.81069e-05	1.27745e-05	4.12041e-05	4.01909e-05	7.96193e-10	4.04889e-05	0.000976143	0.0312433
S12	9.59578e-06	5.59942e-05	2.49786e-05	2.54672e-05	1.04104e-07	0	2.3484e-06	6.66529e-05	5.28409e-05	8.212e-06	1.53663e-07	0	4.30301e-06	3.60993e-07	8.34613e-05	0.000135182	3.79068e-06	0.000154718	0.000628164	0.0250632
S13	6.67282e-06	3.24416e-05	1.03969e-05	1.07599e-05	5.83782e-07	2.82103e-06	1.53698e-06	0	0.00014785	3.64978e-08	1.21034e-05	2.86708e-05	1.74877e-06	1.04667e-05	0.000129312	4.01909e-05	4.47859e-06	0.0001006	0.000540671	0.0232523
S14	5.95378e-06	2.79551e-05	2.66162e-05	1.24789e-05	2.98897e-07	1.42978e-06	1.42946e-06	2.66612e-06	0.00023505	0	3.45743e-05	5.97029e-05	8.81069e-05	2.19821e-05	8.61177e-05	0	3.51121e-07	8.01287e-05	0.000684842	0.0261695
																				D-		C		Rank
S1	3.23175e-05	6.08179e-05	2.18596e-05	2.06284e-05	7.64491e-06	3.85428e-06	1.4895e-06	5.32416e-05	5.28409e-05	9.34344e-06	3.45743e-05	7.29334e-05	6.37814e-05	1.03672e-05	2.15294e-05	1.52128e-05	2.14144e-05	0	0.000503851	0.0224466		0.474232		3
S2	1.8754e-05	0.000100257	4.15878e-05	4.99156e-05	2.71217e-06	5.35279e-06	8.35756e-06	5.17628e-05	1.46906e-05	1.31757e-05	2.45861e-06	4.13455e-08	2.99335e-05	1.5072e-05	2.72168e-05	1.41688e-05	1.20456e-05	2.94675e-05	0.00043697	0.0209038		0.442723		7
S3	1.9853e-06	1.22831e-05	0	7.70382e-06	1.53049e-05	1.05853e-05	8.24633e-06	0	4.90678e-05	1.31392e-06	1.57529e-05	4.96881e-05	5.89082e-05	1.47547e-05	4.68169e-06	2.14452e-05	1.12749e-05	1.32339e-06	0.00028432	0.0168618		0.366204		12
S4	1.37777e-05	4.22347e-07	5.84828e-06	1.5917e-06	3.2453e-06	4.56096e-06	0	5.24996e-05	2.52239e-05	1.18253e-05	1.11022e-05	6.63365e-06	6.3261e-06	9.925e-07	9.01804e-05	5.63031e-05	1.38729e-05	0.000148521	0.000452927	0.0212821		0.460202		5
S5	2.55452e-05	8.5162e-05	6.76061e-05	4.30395e-05	2.6026e-06	3.59668e-06	4.45025e-06	8.45919e-06	0.000438837	0	1.9448e-05	1.49257e-05	1.18931e-05	0	0.000175477	6.86182e-05	0	0.000217249	0.00118691	0.0344516		0.69547		1
S6	2.54201e-06	1.72993e-05	2.49786e-05	1.6299e-05	0	0	8.81874e-06	1.20392e-05	5.28409e-05	4.41623e-06	8.07693e-06	1.10301e-05	8.43391e-06	3.26089e-05	0	7.51248e-09	0	0.00021303	0.000412422	0.0203082		0.417675		9
S7	0	7.75739e-08	2.59923e-08	5.73011e-07	4.68486e-06	2.22159e-06	7.98675e-06	1.97069e-05	5.34959e-06	9.34344e-06	1.14311e-05	7.72242e-06	1.78636e-05	1.89635e-05	7.77739e-06	1.98697e-05	1.91285e-05	1.89217e-05	0.000171648	0.0131014		0.292715		14
S8	1.16442e-05	6.84271e-05	4.15878e-05	3.36803e-05	3.54243e-06	6.9788e-06	9.03331e-06	1.46454e-05	4.75568e-06	9.34344e-06	2.94121e-06	5.06482e-05	8.81069e-05	2.32519e-05	7.91264e-07	0	1.10862e-05	1.42485e-05	0.000394713	0.0198674		0.399584		11
S9	2.58528e-05	8.46487e-05	3.55835e-05	4.64139e-05	2.23354e-06	7.21585e-06	4.26575e-06	2.60363e-05	2.52239e-05	8.212e-06	2.45861e-06	0	1.05054e-05	1.51518e-05	3.27395e-05	1.30723e-05	1.674e-05	2.85486e-06	0.000359209	0.0189528		0.405011		10
S10	1.66242e-05	7.894e-05	5.26345e-05	4.99156e-05	5.64097e-06	9.63079e-06	7.26256e-06	1.04145e-06	0	7.15357e-06	5.0805e-06	8.12622e-05	1.10157e-05	1.00392e-05	7.82733e-05	1.63939e-05	1.69717e-05	1.216e-05	0.00046004	0.0214485		0.428395		8
S11	1.03465e-06	0	2.59923e-06	0	6.7905e-06	1.45651e-06	2.98778e-06	1.89805e-06	6.98723e-08	7.15357e-06	1.04587e-05	2.79495e-05	0	4.56366e-06	4.66181e-05	5.21104e-05	2.11541e-05	7.01619e-05	0.000257007	0.0160314		0.339112		13
S12	6.69329e-06	6.40038e-06	1.03969e-05	4.07475e-06	1.28845e-05	1.18899e-05	2.17002e-06	2.83535e-06	0.000187122	5.83965e-07	3.0118e-05	9.92705e-05	5.34676e-05	2.6108e-05	1.69009e-05	3.7311e-06	7.18564e-06	5.29358e-06	0.000487127	0.0220709		0.468258		4
S13	9.62032e-06	1.86371e-05	2.49786e-05	1.43253e-05	9.91048e-06	3.12786e-06	3.11803e-06	9.69826e-05	7.72482e-05	1.18253e-05	5.76478e-06	2.12424e-05	6.503e-05	6.12662e-06	3.51647e-06	5.21104e-05	6.30665e-06	2.21785e-05	0.00045205	0.0212615		0.477638		2
S14	1.05288e-05	2.2331e-05	9.38324e-06	1.24789e-05	1.13261e-05	5.07345e-06	3.27591e-06	6.74887e-05	3.15517e-05	1.31757e-05	0	5.0028e-06	0	1.04432e-06	1.57357e-05	0.00018383	1.62814e-05	3.34997e-05	0.000442007	0.021024		0.445485		6
No.	Di+	Di-	Ci	Rank
S1	0.0231566	0.0196574	0.459135	5
S2	0.0225541	0.0207526	0.479201	2
S3	0.0270602	0.0152779	0.360855	12
S4	0.0223693	0.0194491	0.465085	3
S5	0.0136639	0.0309062	0.69343	1
S6	0.0246043	0.0198869	0.446985	8
S7	0.0286919	0.0117368	0.290308	14
S8	0.0256574	0.0196305	0.43346	10
S9	0.0237463	0.020307	0.460964	4
S10	0.024653	0.0206111	0.455352	6
S11	0.0293824	0.0137605	0.318952	13
S12	0.0232885	0.0192894	0.453038	7
S13	0.0229031	0.0183464	0.444767	9
S14	0.0250049	0.0181376	0.420412	11
