# Supplementary material for: Research on germplasm diversity of Amomum villosum. Lour in genuine producing area
Source: PLoS One. 2022 Aug 31;17(8):e0268246. doi: 10.1371/journal.pone.0268246 (PMC9432772; doi:10.1371/journal.pone.0268246)
Supplement: S3 Data — (XLSX) [file pone.0268246.s003.xlsx]

## Sheet: Sheet1
1	24	14
	S1	S2	S3	S4	S5	S6	S7	S8	S9	S10	S11	S12	S13	S14
D1	1	1	1	1	1	1	1	1	1	1	1	1	1	1
D2	1	1	1	1	1	1	1	1	1	1	1	1	1	1
D3	1	1	1	1	1	1	1	1	1	1	1	1	1	1
D4	1	1	1	1	0	1	1	1	1	1	1	1	1	0
D5	1	1	1	1	1	1	1	1	1	1	1	1	1	1
D6	0	1	1	1	1	1	1	1	1	1	1	1	1	1
D7	1	1	1	1	1	1	1	1	1	1	1	1	1	1
D8	1	0	1	0	1	1	1	1	1	1	1	1	1	1
D9	1	1	1	1	1	1	1	1	1	1	1	1	1	1
D10	1	1	1	0	1	1	1	0	0	1	1	1	1	0
D11	1	1	1	1	1	0	1	1	1	1	1	1	1	1
D12	0	0	0	0	0	0	0	0	0	0	0	1	1	1
D13	1	1	0	1	1	0	1	1	1	1	1	1	1	1
D14	0	1	0	1	1	0	1	1	1	1	1	1	1	1
D15	0	0	1	1	1	0	0	0	1	1	1	1	1	1
D16	1	1	1	1	1	1	1	1	1	1	1	1	1	1
D17	1	1	1	1	1	1	1	1	1	1	1	1	1	1
D18	1	1	1	1	1	1	1	1	1	1	1	1	1	1
D19	1	1	1	1	1	1	1	1	1	1	1	1	1	1
D20	1	1	1	1	1	1	1	1	1	1	1	1	1	1
D21	1	1	1	1	1	1	1	1	1	1	1	1	1	1
D22	1	0	0	0	1	0	0	1	0	1	0	1	0	1
D23	0	1	0	1	1	0	0	0	1	1	1	1	1	1
	S1	S2	S3	S4	S5	S6	S7	S8	S9	S10	S11	S12	S13	S14
S1	1
S2	0.7826	1
S3	0.8261	0.7826	1
S4	0.6957	0.913	0.7826	1
S5	0.7826	0.8261	0.7826	0.8261	1
S6	0.8261	0.7826	0.913	0.6957	0.6957	1
S7	0.8696	0.913	0.8696	0.8261	0.8261	0.8696	1
S8	0.8696	0.8261	0.7826	0.8261	0.8261	0.7826	0.913	1
S9	0.7391	0.8696	0.8261	0.9565	0.8696	0.7391	0.8696	0.8696	1
S10	0.8261	0.8696	0.8261	0.8696	0.9565	0.7391	0.8696	0.8696	0.913	1
S11	0.7826	0.913	0.8696	0.913	0.913	0.7826	0.913	0.8261	0.9565	0.9565	1
S12	0.7826	0.8261	0.7826	0.8261	0.913	0.6957	0.8261	0.8261	0.8696	0.9565	0.913	1
S13	0.7391	0.8696	0.8261	0.8696	0.8696	0.7391	0.8696	0.7826	0.913	0.913	0.9565	0.9565	1
S14	0.6957	0.7391	0.6957	0.8261	0.913	0.6087	0.7391	0.8261	0.8696	0.8696	0.8261	0.913	0.8696	1

## Sheet: Sheet2
	S1	S2	S3	S4	S5	S6	S7	S8	S9	S10	S11	S12	S13	S14
D1	1	1	1	1	1	1	1	1	1	1	1	1	1	1
D2	1	1	1	1	1	1	1	1	1	1	1	1	1	1
D3	1	1	1	1	1	1	1	1	1	1	1	1	1	1
D4	1	1	1	0	0	1	1	1	1	1	1	1	1	0
D5	1	1	1	1	1	1	1	1	1	1	1	1	1	1
D6	0	1	1	1	1	1	1	1	1	1	1	1	1	1
D7	1	1	1	1	1	1	1	1	1	1	1	1	1	1
D8	1	0	1	0	1	1	1	1	1	1	1	1	1	1
D9	1	1	1	1	1	1	1	1	1	1	1	1	1	1
D10	1	1	1	0	1	1	1	0	0	1	1	1	1	0
D11	1	1	1	1	1	0	1	1	1	1	1	1	1	1
D12	0	0	0	0	0	0	0	0	0	0	0	1	1	1
D13	1	1	0	1	1	0	1	1	1	1	1	1	1	1
D14	0	1	0	1	1	0	1	1	1	1	1	1	1	1
D15	0	0	1	1	1	0	0	0	1	1	1	1	1	1
D16	1	1	1	1	1	1	1	1	1	1	1	1	1	1
D17	1	1	1	1	1	1	1	1	1	1	1	1	1	1
D18	1	1	1	1	1	1	1	1	1	1	1	1	1	1
D19	1	1	1	1	1	1	1	1	1	1	1	1	1	1
D20	1	1	1	1	1	1	1	1	1	1	1	1	1	1
D21	1	1	1	1	1	1	1	1	1	1	1	1	1	1
D22	1	0	0	0	1	0	0	1	0	1	0	1	0	1
D23	0	1	0	1	1	0	0	0	1	1	1	1	1	1
